# Supplementary material for: Complex Characterization of Germline Large Genomic Rearrangements of the BRCA1 and BRCA2 Genes in High-Risk Breast Cancer Patients—Novel Variants from a Large National Center
Source: Int J Mol Sci. 2020 Jun 30;21(13):4650. doi: 10.3390/ijms21134650 (PMC7370166; doi:10.3390/ijms21134650)
Supplement: Supplementary file 1 [file ijms-21-04650-s001.zip]

Archive with 6 entries (6 files):
- Supplementary/Figure S1.pptx
- Supplementary/Figure S2.pptx
- Supplementary/Table S1.xlsx
- Supplementary/Table S2.xlsx
- Supplementary/Table S3.xlsx
- Supplementary/Table S4.xlsx
