# Supplementary material for: Complex Characterization of Germline Large Genomic Rearrangements of the BRCA1 and BRCA2 Genes in High-Risk Breast Cancer Patients—Novel Variants from a Large National Center
Source: Int J Mol Sci. 2020 Jun 30;21(13):4650. doi: 10.3390/ijms21134650 (PMC7370166; doi:10.3390/ijms21134650)
Supplement: Supplementary file 1 [file ijms-21-04650-s001.zip › Supplementary/Table S1.xlsx]

## Sheet: Primers in our study
		Supplementary Table I: Primers used in our study
		Name	Sequence5'→3'	Origin	Purpose
		BRCA1 del(ex1-2)
		psiB1_intr2_F	ACCTAAAATTCCTTCTGCTGGAC	1Puget et al., 2002	junction fragment amplification
		B1intr2_R	CCTTGGGCTAACCACTCTACC	1Puget et al., 2002	junction fragment amplification
		psiB1_intr2_F2	ACTCATGACAATCAGAGTGATCAAA	in-house design	junction fragment amplification
		B1intr2_walk_R	ACTTCTGGTAGGAACCTATAGGC	in-house design	junction fragment amplification
		psiB1_intr2_F3	TCAAGGAAATTTTCTTTTGTGC	2Vasickova P. et al., 2007	junction fragment amplification
		B1intr2_cseh_R	TGTGGAGTTTCCCCCATTCT	2Vasickova P. et al., 2007	junction fragment amplification
		B1intr2_Ticha_R	CAAAGAACGACTAACCTGGCA	3Ticha et al., 2010	junction fragment amplification
		psiB1_intr2_walk	TTGAGACAGAGTTTCGCTCTTG	in-house design	nested sequencing
		B1intr2_walk_R2	AAGAGCGAGACTCCGTCTCAA	in-house design	junction fragment amplification, nested sequencing
		BRCA1 dup(ex1-2)
		B1dp1-2F	CAACAGGATGTGGGTGGGGT	4Fachal et al., 2014	breakpoint amplification
		B1dp_1_rev	CCAGGTTCAAGTTCAAGCGCTT	4Fachal et al., 2014	breakpoint amplification
		B1dp1-2F	CAACAGGATGTGGGTGGGGT	4Fachal et al., 2014	breakpoint amplification
		B1dp_2_rev	ACTGCGCCTGGCTTAAGATTAA	4Fachal et al., 2014	breakpoint amplification
		BRCA1 del(ex1-3)
		NBR2_ex03	GACCATCCTGGCTAACACAGTG	in-house design	nested sequencing
		B1_int3_R1	AGTAGAGTGACAAGCTAAGCTGT	in-house design	junction fragment amplification, nested sequencing
		B1_int3_R2	CTAACACAACTCCTATACACATATGC	in-house design	junction fragment amplification, nested sequencing
		NBR2_int2	GCAGGCCATATAGTATCGGAGAA	in-house design	junction fragment amplification, nested sequencing
		NBR2_int2_walk_01	GGAGGAAGGTAGGAAGTGAAAAA	in-house design	junction fragment amplification, nested sequencing
		NBR2_int2_walk_02	AACACACCCAGAGTATCAGCAA	in-house design	junction fragment amplification, nested sequencing
		NBR1 exon 22_R	TTGCTTTGCTTGTCTCTACACAG	in-house design	qPCR
		NBR1 exon 22_L	ATCTCTGAGCAGCAGGCAGT	in-house design	qPCR
		TMEM1 exon 9_R	GCCAGAGCTTTCCTTTTCCT	in-house design	qPCR
		TMEM1 exon 9_L	ATAGACCAGGGTTGCAGGTG	in-house design	qPCR
		TMEM1 upstream_01_R	TGTCTTGACCCCCGGATG	in-house design	qPCR
		TMEM1 upstream_01_L	TAGGCCTGTTGAAAACAGCA	in-house design	qPCR
		TMEM1 upstream_02_R	CACGTGGTAAACGTGAATGC	in-house design	qPCR
		TMEM1 upstream_02_L	TGGCTCAGTCAGAGGGGTAT	in-house design	qPCR
		LINC00910_R	AGTTCAGGCTATGCTCAGGAA	in-house design	qPCR
		LINC00910_L	TCTTTTTGTTTTCCCTTCTTGG	in-house design	qPCR
		NBR1_exon_12_R	AGAAGCCTTCACACCCAACA	in-house design	qPCR
		NBR1_exon_12_L	TCTTTGCATTTTGTGGGAAA	in-house design	qPCR
		NBR1_exon_14_R	CATTGTCAGCCTGCCTCTTC	in-house design	qPCR
		NBR1_exon_14_L	GCCCTTCAAAGTGCTGAATC	in-house design	qPCR
		NBR1_exon_16_R	TCTGGACACTGACTGTTGATGA	in-house design	qPCR
		NBR1_exon_16_L	TATGGAAAGGGAGGATGCAA	in-house design	qPCR
		NBR1_exon_18_R	CTGTCATGGAGGAGGAGGAG	in-house design	qPCR
		NBR1_exon_18_L	AGTCTTTCCCCAGCCTCAG	in-house design	qPCR
		NBR1_exon_20_R	ATTGCCACCTGCCTCAATAA	in-house design	qPCR
		NBR1_exon _20_L	GAGGCTCTTTTAAGCAGAAGGA	in-house design	qPCR
		NBR1_intr_21_R	CCATTCATTAAGAGCAGAAGAAGA	in-house design	qPCR
		NBR1_intr_21_L	GCAAGCAAGAAGATGTGCCTA	in-house design	qPCR
		NBR1_exon_15_R	AGCATGCACTCCAAACAGC	in-house design	qPCR
		NBR1_exon_15_L	GGGAGAAATCCTTGCCATTT	in-house design	qPCR
		NBR1_intron_17_R	GGAATAAATACCTTTATAACAGAAACTTC	in-house design	qPCR
		NBR1_intron_17_L	GCCTGGCCTTACATGTATACTTT	in-house design	qPCR
		NBR1_exon_19_R	TTGCCATAAGTGCCTTTTCA	in-house design	qPCR
		NBR1_exon_19_L	CCACCAAGAATCACGAAGAGA	in-house design	qPCR
		NBR1_exon_21_R	TTTGTGTTTGTTTGGGGAGA	in-house design	qPCR
		NBR1_exon_21_L	CCTTTCCACAATGCCATGTT	in-house design	qPCR
		MLH1_FAM_FOR	CACCCCACAAAGCATGAAGTT	in-house design	QMPSF (referred in article as R)
		MLH1_exon11_REV	TCAAAGGCCCCAGAGAAGTAG	in-house design	QMPSF (referred in article as R)
		BRCA1 _CNS_REV	CCACCGGGGAACACATTTTAG	in-house design	QMPSF (referred in article as D)
		BRCA1 _CNS_FAM_FOR	GTAGGTAAGGTTTTCAGCCTGTTT	in-house design	QMPSF (referred in article as D)
		BRCA1_int_REV	TCCTGATCACTGATTGTCATGAGTA	in-house design	QMPSF (referred in article as D)
		BRCA1_int_FAM_FOR	TGTTGTGTTTTCAGAGCGATACAA	in-house design	QMPSF (referred in article as D)
		BRCA1_ex20_FAM_FOR	GCCTTAAATATGACGTGTCTGCT	in-house design	QMPSF (referred in article as R)
		BRCA1_ex20_REV	CGGCCCATCTCTGCAA	in-house design	QMPSF (referred in article as R)
		BRCA1_UP_REV	GGGTTGCCAGGTTTGTTTCAT	in-house design	QMPSF (referred in article as Q2)
		BRCA1_UP_FAM_FOR	ACTCTCTTTGGCTGGCATGTA	in-house design	QMPSF (referred in article as Q2)
		NBR2_exon2_REV	TGTGGGTTGTGATGGTTGTTTG	in-house design	QMPSF (referred in article as Q1)
		NBR2_FAM_FOR	CGCTACTTCGAATTATTAAAGCCCATA	in-house design	QMPSF (referred in article as Q1)
		BRCA1 del(ex1-20)
		Rd_B1_Ex21_Rev	GCCTCTAGAACATTTCAGCAATCT	in-house design	junction fragment amplification
		NBR1_int_07	TGGATAGACTGGGCCATACC	in-house design	junction fragment amplification, nested sequencing
		NBR1_int_07_2	CCATAAAAGTAGGTTTTAAGATGGCAA	in-house design	nested sequencing
		B1_intr_20_R	CTGAAGACACAGATCACACTGC	in-house design	nested sequencing
		BRCA1_intr_20_R5	TTTGAGACGGAGTCTCTCTCTGT	in-house design	nested sequencing
		BRCA1 del(ex3-13)
		B1_int2_walk_1	CTCATTCTGGCAAATTAAACCATCAA	in-house design	junction fragment amplification
		B1_int2_walk_2	GGAACTTGGGTGATGTATTTTCTGAA	in-house design	junction fragment amplification
		B1_int2_walk_3	AGTAAGAGACACCTATAGATCAGAAGA	in-house design	junction fragment amplification
		int2_qtest_1_F	GACAGAGTCCCTGTCTTTCCC	in-house design	qPCR
		int2_qtest_1_R	CATCTGGTAAGTCAGCACAAGAGT	in-house design	qPCR
		int2_qtest_2_F	TTGAGGATTTTCCTGATCACTG	in-house design	qPCR
		int2_qtest_2_R	TCAGATTAAGGAAAATGTATGTTGTG	in-house design	qPCR
		int2_qtest_3_F	GAAGACTGTGAAAAGGGAAAAGA	in-house design	qPCR
		int2_qtest_3_R	TGAACTAAAATTCCTTCTGCTGTCT	in-house design	qPCR
		int2_qtest_4_F	AACCAAGGCATTCCTGAGATTAG	in-house design	qPCR
		int2_qtest_4_R	TCTCACCCCCACATAGATATTGA	in-house design	qPCR
		int2_qtest_5_F	TCTCTTACTTTTTCTCCCTTGTCA	in-house design	qPCR
		int2_qtest_5_R	CAAACCAAACATCATGCCTCT	in-house design	qPCR
		int2_qtest_6_F	CGTACGAATTCATTTCCAGTGA	in-house design	qPCR
		int2_qtest_6_R	AGTTGATGGTTGTTGGACCAG	in-house design	qPCR
		int13_qtest_1_F	GATGCTAGCACCAAATGGAA	in-house design	qPCR
		int13_qtest_1_R	GAAAATAATGTACTTTGTGCTCTCC	in-house design	qPCR
		int13_qtest_2_F	TGATGACTGTAATTCATTTTGAGC	in-house design	qPCR
		int13_qtest_2_R	GGGTGGGGAGGATGATACC	in-house design	qPCR
		int13_qtest_3_F	TTCATGGCATAATAGGTGTTAAAAA	in-house design	qPCR
		int13_qtest_3_R	GGGCTTGCTGTTCAGAGAAT	in-house design	qPCR
		int13_qtest_4_F	GGGGTGCTGAAGAAGGAACT	in-house design	qPCR
		int13_qtest_4_R	TGAGCTGAGGAATAATGGCATA	in-house design	qPCR
		BRCA1 del(ex5)
		B1_intr_03_F1	CCTCAAAGATGGGAAGCCATT	in-house design	junction fragment amplification, nested sequencing
		B1_intr_03_F2	CACGAGACAGCTTAGCTTGTC	in-house design	junction fragment amplification, nested sequencing
		B1_intr_05	TTCTTAACATCTGAACCCTGCCC	in-house design	junction fragment amplification, nested sequencing
		B1_int3_AluY_F	AAATCGTCGGCCAGGCAT	in-house design	nested sequencing
		B1_int3_ AluSz6_F	GTCCTTTATGTTTTATTTTGCAGGATC	in-house design	nested sequencing
		BRCA1_ex_05_Rev_2	GCCCTACTTTACATAAGTCTGCAAG	in-house design	nested sequencing
		BRCA1 de(ex5-7)
		B1 intr 07_1	ATGCTGGTACTGTGAGAACTACT	in-house design	junction fragment amplification, nested sequencing
		B1 intr 07_2	TTAGATAAGCATCACAGAGCAGATAA	in-house design	junction fragment amplification, nested sequencing
		B1_intr_07_walk	TAACAACAGAGCAAATCACTACATTT	in-house design	nested sequencing
		B1_intr_03_walk	CCCCTTCACCAGTATATTATGTCC	in-house design	nested sequencing
		BRCA1 del(ex5-10)
		B1-C-e02_For	CTCTTCGCGTTGAAGAAGTACA	in-house design	cDNAprimer for RT-PCR
		Rd_B1_Ex11.01_Rev	AGGGGATCAGCATTCAGATCT	in-house design	cDNAprimer for RT-PCR, junction fragment amplification, nested sequencing
		B1 intron 03 For	AGGCAGTCATGCATTAGTTTG	in-house design	junction fragment amplification, nested sequencing
		B1_int10_AluJb_F	GATGTACTCTAAAGATTACTGGCCAT	in-house design	nested sequencing
		B1_int03_AluSx_R	GAGATGGAGTCTTGTTCTGTTGC	in-house design	nested sequencing
		B1-C-e03_Rev	TTGCAAAATATGTGGTCACACTTTG	in-house design	nested sequencing
		BRCA1 del(ex8)
		B1-C-e02_For	CTCTTCGCGTTGAAGAAGTACA	in-house design	cDNAprimer for RT-PCR
		B1-C-e09_Rev	AGTTGCCTTATTAACGGTATCTTCAG	in-house design	cDNAprimer for RT-PCR
		Rd_B1_Ex07_For	GGGTTTCTCTTGGTTTCTTTGAT	in-house design	junction fragment amplification, nested sequencing
		Rd_B1_Ex09_Rev	CCAGCTTCATAGACAAAGGTTCT	in-house design	junction fragment amplification, nested sequencing
		B1int08_AluSp1_Rev	GAGATGGAGTTTCACTCTTGTTG	in-house design	junction fragment amplification, nested sequencing
		B1int08_AluSp2_Rev	AGATGGAGTTTCGCTATTTTTGC	in-house design	junction fragment amplification, nested sequencing
		B1int07_Alu_For	TCTCGCTCTGTCGCCCAG	in-house design	junction fragment amplification, nested sequencing
		BRCA1 dup(ex13)
		B1_13_F	GATAAAGCCCAGCAGGAAATGGC	5Puget N. et al., 1999	duplicated region amplification
		B1_13_R	GGCTCCCATGCTGTTCTAAC	5Puget N. et al., 1999	duplicated region amplification
		B1_dup13F	GATTATTTCCCCCCAGGCTA	5Puget N. et al., 1999	breakpoint amplification
		B1_dup13R	AGATCATTAGCAAGGACCTGTG	5Puget N. et al., 1999	breakpoint amplification
		BRCA1 del(ex14)
		Rd_B1_Ex13_For	TCCTGTGCTAAAATTAATTTGTATGATAT	in-house design	junction fragment amplification, nested sequencing
		Rd_B1_Ex15_Rev	GTTGGTTAACCAGAATATCTTTATGTAGG	in-house design	junction fragment amplification, nested sequencing
		B1_del14_toresp_R	CAGAGGTTGCAGTGAGCTGT	in-house design	nested sequencing
		B1_int13_R	AAAGTTCATTTGAGTTTCAGTTAGACTC	in-house design	nested sequencing
		B1_int13_walk_R	AACATTGCTATAAAGCACTTGACTCT	in-house design	nested sequencing
		BRCA1 del(ex17)
		B1-C-e15_For	GTGGTACATGCACAGTTGCTCT	in-house design	cDNAprimer for RT-PCR
		B1-C-e20_Rev	GACCTTGGTGGTTTCTTCCAT	in-house design	cDNAprimer for RT-PCR
		Rd_B1_Ex16_For	ACAGAGACCAGAACTTTGTAATTCAA	in-house design	junction fragment amplification, nested sequencing
		Rd_B1_Ex18_Rev	GTTAGGTGTAAAAATGCAATTCTGA	in-house design	junction fragment amplification, nested sequencing
		B1_del17_p3_R	GGTGTTACATGAAGCTGGGG	in-house design	junction fragment amplification, nested sequencing
		B1_del17_p2_R	CCTCACCAGTGTAGTCCCAG	in-house design	junction fragment amplification, nested sequencing
		B1_del17_p4_F	ATCACCTTGGGTCCTTAATGC	in-house design	nested sequencing
		B1_del17_p4_R	TTTAGTAGAGACGGGGTTTCACC	in-house design	nested sequencing
		BRCA1 del(ex17-19)
		Rd_B1_Ex16_For	ACAGAGACCAGAACTTTGTAATTCAA	in-house design	junction fragment amplification, nested sequencing
		Rd_B1_Ex20_Rev	CGGCCCATCTCTGCAA	in-house design	junction fragment amplification, nested sequencing
		B1_intr16_F1	GTAATTAATTGTCATTGTCATCACTTCA	in-house design	nested sequencing
		B1_intr16_F2	CTGGTCTTGGTCTCAGACTCTTG	in-house design	nested sequencing
		B1_intr19_R1	TCACATCTAAAACAGAGTTCCTGGT	in-house design	nested sequencing
		B1_intr19_R2	TTACCTCAAGACCTTTATGTTTGCTAT	in-house design	nested sequencing
		B1_intr19_R3	AATATGAAGAGCTTTTCTTCAACAAC	in-house design	nested sequencing
		BRCA1 del(ex18-22)
		B1-C-e15_For	GTGGTACATGCACAGTTGCTCT	in-house design	cDNAprimer for RT-PCR
		B1-C-e24_Rev	TCTGGGGTATCAGGTAGGTGTC	in-house design	cDNAprimer for RT-PCR
		Rd_B1_Ex17_For	ATAACTAGTATTCTGAGCTGTGTGCTAGA	in-house design	junction fragment amplification
		Rd_B1_Ex23_Rev	CCCATGGAAACAGTTCATGTATT	in-house design	junction fragment amplification
		B1_del21-22_int22_R1	TAGTACAGATGGGGTTTCACCA	in-house design	nested sequencing
		B1_del21-22_int22_R2	CCGCACCTAGCTTTTCTCTCTC	in-house design	nested sequencing
		BRCA1 del(ex20)
		Rd_B1_Ex19_For	GGAAGGACCTCTCCTCTGTCAT	in-house design	junction fragment amplification, nested sequencing
		Rd_B1_Ex21_Rev	GCCTCTAGAACATTTCAGCAATCT	in-house design	junction fragment amplification, nested sequencing
		B1_int19_walk_03_F	AGCAGAGTCTCACTTTGTCACC	in-house design	nested sequencing
		B1_int19_walk_05_F	TTGAGATGCGAGATGGAGTCTC	in-house design	nested sequencing
		B1_int20_walk_02_R	TCCGTGAAGCCTTCAACAACTT	in-house design	nested sequencing
		B1_int20_walk_04_R	GAGATCTTCTGTCTGTCGTCTAGG	in-house design	nested sequencing
		BRCA1 del(ex21-22)
		B1-C-e18_For	GTGTGTGAACGGACACTGAAAT	in-house design	cDNAprimer for RT-PCR
		B1-C-e24_Rev	TCTGGGGTATCAGGTAGGTGTC	in-house design	cDNAprimer for RT-PCR
		Rd_B1_Ex20_For	GCCTTAAATATGACGTGTCTGCT	in-house design	junction fragment amplification, breakpoint sequencing
		Rd_B1_Ex23_Rev	CCCATGGAAACAGTTCATGTATT	in-house design	junction fragment amplification, breakpoint sequencing
		B1_del21-22_F	TGCCACCAGCCACATG	2Vasickova P. et al., 2007	junction fragment amplification, breakpoint sequencing
		B1_del21-22_R	AGCACCAGGTAATGAGTGATAA	2Vasickova P. et al., 2007	junction fragment amplification, breakpoint sequencing
		B1_del21-22_int20_F1	AGTAGAGACGGGTTTTCACTGTGT	in-house design	junction fragment amplification
		B1_del21-22_int20_F2	TTCTGTCCGTCTGTCTGTCAAG	in-house design	junction fragment amplification
		B1_del21-22_int22_R2	CCGCACCTAGCTTTTCTCTCTC	in-house design	junction fragment amplification
		B1_del21-22_int22_R3	AACGAGCATTCAAAGTGTCAAAG	in-house design	junction fragment amplification
		B1_del21-22_int22_R4	ACGGAGTCTCGCTCTGTCG	in-house design	junction fragment amplification, nested sequencing
		B1_del21-22_int20_F3	ATGGAGCATTCTAACAACTTTGC	in-house design	junction fragment amplification, nested sequencing
		B1_del21-22_int20_F4	CACAGCGGCTCACTTCTGTA	in-house design	junction fragment amplification
		BRCA1 del(ex24)
		Rd_B1_Ex23_For	CCAGTAGTCCTACTTTGACACTTTGA	in-house design	junction fragment amplification
		B1del24_AluSx_UTR_R	CACTGTCACCCAGGCTGGA	in-house design	junction fragment amplification, nested sequencing
		B1del24_AluSx_F	CCAGGTGCAGTGGCTCAC	in-house design	junction fragment amplification, nested sequencing
		B1del24_AluSq2_F	CAATTAGCCTGGCATGGTGGC	in-house design	junction fragment amplification, nested sequencing
		B1del24_AluSx_F2	GAGGTGGAGTCTCACTCTGTC	in-house design	junction fragment amplification, nested sequencing
		AluSx UTR R2	TTGAGCCACAGTCTCACTGTCA	in-house design	nested sequencing
		B1del24_RT1_F	AAAGGCAATGCTTCAGGACA	in-house design	qPCR
		B1del24_RT1_R	AATAATCCCAGTAATTCCACCACTT	in-house design	qPCR
		B1del24_RT2_F	TCCTGCATATTTTTGAGGTGATAC	in-house design	qPCR, junction fragment amplification, nested sequencing
		B1del24_RT2_R	ACCTGATGATGGAGTTAATACACG	in-house design	qPCR
		B1del24_RT3_F	AGCCAGCAAGATCAGATGGT	in-house design	qPCR
		B1del24_RT3_R	CAATTTCAGACAGCCCTCAAA	in-house design	qPCR
		B1del24_RT4_F	GAAACCAGAAGTGGCTCCTGT	in-house design	qPCR
		B1del24_RT4_R	TTGAAAGTCATATAAAACCAAATGACA	in-house design	qPCR
		B1del24_RT5_F	CCATCGGTCACTTGTGCTC	in-house design	qPCR
		B1del24_RT5_R	CTTGCAGGGAGTGAAATGAAC	in-house design	qPCR
		B1del24_RT6_F	GTTCCCAGATCTCCCTCCAT	in-house design	qPCR
		B1del24_RT6_R	TCCGGGTTCATTCTGACACT	in-house design	qPCR
		B1del24_RT7_F	CCACAAGGACCTGCCATAAA	in-house design	qPCR
		B1del24_RT7_R	AGGGACCAAAAATCCATTCC	in-house design	qPCR
		B1del24_RT8_F	GGCAACATGCACTAAATTCAAA	in-house design	qPCR
		B1del24_RT8_R	CCTTCTCCCAACTCTGACTCC	in-house design	qPCR
		B1del24_RT9_For	GGCTGAGGCCTGGCTTAC	in-house design	qPCR, nested sequencing
		B1del24_RT9_Rev	GGCAAAGGGTCTTACAGGAG	in-house design	qPCR, nested sequencing
		B1del24_RT10_For	TTCCAATCTCTGAGCAGTGTG	in-house design	qPCR, nested sequencing
		B1del24_RT10_Rev	TCTAACTCCTGCCAGAGACATTT	in-house design	qPCR, nested sequencing
		B1del24_RT11_For	TTCATGGTGGAAGTGTTTGC	in-house design	qPCR, nested sequencing
		B1del24_RT11_Rev	AGATCCCACCAGGAAGGAAG	in-house design	qPCR, nested sequencing
		BRCA2 amp(ex21)
		B2_AMP21_FOR	cagacccagcttaccttgagg	in-house design	breakpoint amplification (failed)
		B2_AMP21_REV	accatcttgcaaagcacgaac	in-house design	breakpoint amplification (failed)
		B2_AMP21_walk01_For	TCTTCAAAGTAATGGCTTAGTTTCCA	in-house design	qPCR
		B2_AMP21_walk01_Rev	TGCTAATAAAATGAGAGTGCCACG	in-house design	qPCR
		B2_AMP21_walk02_For	TGGGCGTAAAATGTTGTTTTAGGA	in-house design	qPCR
		B2_AMP21_walk02_Rev	TGCTCCTTCCTCCCTAACAA	in-house design	qPCR
		B2_AMP21_FOR_uj	AGAGGACATATAATGAGGCTTGATG	in-house design	breakpoint amplification (failed)
		B2_AMP21_REV_uj	CGAACTTGCTGTCTTGTTAGTGC	in-house design	breakpoint amplification (failed)
		Rd_B1_Ex21_For	CCTGGGAAGTAGCAGCAGAA	in-house design	qPCR
		Rd_B1_Ex21_Rev	GCCTCTAGAACATTTCAGCAATCT	in-house design	qPCR
		B2_AMP21_walk03_Rev	CAAGTTTTGCCTGCATTTTAAACCAA	in-house design	qPCR
		B2_AMP21_walk04_Rev	ACATCACTGAAAATCCCAGAAATGTAC	in-house design	qPCR
		B2_AMP21_walk05_Rev	AGCATTTCAACATACTCCTTCCTGT	in-house design	qPCR
		Supplementary Table I: Primers used in our study
		References:
		1Puget N, Gad S, Perrin-Vidoz L, Sinilnikova OM, Stoppa-Lyonnet D, Lenoir GM, Mazoyer S: Distinct BRCA1 rearrangements involving the BRCA1 pseudogene suggest the existence of a recombination hot spot. Am J Hum Genet 2002, 70:858-865.
		2Vasickova P, Machackova E, Lukesova M, Damborsky J, Horky O, Pavlu H, Kuklova J, Kosinova V, Navratilova M, Foretova L. High occurrence of BRCA1 intragenic rearrangements in hereditary breast and ovarian cancer syndrome in the Czech Republic. BMC Med Genet. 2007 Jun 11;8:32.
		3Ticha I, Kleibl Z, Stribrna J, Kotlas J, Zimovjanova M, Mateju M, Zikan M, Pohlreich P. Screening for genomic rearrangements in BRCA1 and BRCA2 genes in Czech high-risk breast/ovarian cancer patients: high proportion of population specific alterations in BRCA1 Nov;124(2):337-47. gene. Breast Cancer Res Treat. 2010
		4Fachal L, Blanco A, Santamariña M, Carracedo A, Vega A. Large genomic rearrangements of BRCA1 and BRCA2 among patients referred for genetic analysis in Galicia (NW Spain): delimitation and mechanism of three novel BRCA1 rearrangements. PLoS One. 2014 Mar 31;9(3):e93306.
		5Puget N, Sinilnikova OM, Stoppa-Lyonnet D, Audoynaud C, Pages S, Lynch HT, Goldgar D, Lenoir GM, Mazoyer S., 1999. An Alu-mediated 6-kb duplication in the BRCA1 gene: a new founder mutation? Am J Hum Genet 64:300–302.
