# Supplementary material for: Complex Characterization of Germline Large Genomic Rearrangements of the BRCA1 and BRCA2 Genes in High-Risk Breast Cancer Patients—Novel Variants from a Large National Center
Source: Int J Mol Sci. 2020 Jun 30;21(13):4650. doi: 10.3390/ijms21134650 (PMC7370166; doi:10.3390/ijms21134650)
Supplement: Supplementary file 1 [file ijms-21-04650-s001.zip › Supplementary/Table S2.xlsx]

## Sheet: Munka2
Family ID	Gene	Exon	Running name	CNV	HGVS name	hg19	Alias‡	RNA	Protein	Reference	Upstream breakpoint	Downstream breakpoint	Homology	Inferred rearrangement mechanism
Sz-1203	BRCA1	Ex-01-02	BRCA1 dup(ex1-2)	dup	NG_005905.2:g.90060_97318dup	chr17:g.41,272,683_41,279,941dup	NG_005905.2:g.90012_97270dup	NA	NA	Fachal et al., 2014	AluY	AluYk4	48 bp	NAHR
F-1485	BRCA1	Ex-01-02	BRCA1 dup(ex1-2)	dup	NG_005905.2:g.90060_97318dup	chr17:g.41,272,683_41,279,941dup	NG_005905.2:g.90012_97270dup	NA	NA	Fachal et al., 2014	AluY	AluYk4	48 bp	NAHR
EF-149	BRCA1	Ex-01-02	BRCA1 dup(ex1-2)	dup	NG_005905.2:g.90060_97318dup	chr17:g.41,272,683_41,279,941dup	NG_005905.2:g.90012_97270dup	NA	NA	Fachal et al., 2014	AluY	AluYk4	48 bp	NAHR
F-1276	BRCA1	Ex-01-02	BRCA1 del(ex1-2)	del	NG_005905.2:g.59988_96300del	chr17:g.41,273,701_41,310,013del	NA	NA	NA	NA	BRCA1 ex 02 (AluSp)	PsiBRCA1 (AluSp)	17 bp	NAHR
F-1055	BRCA1	Ex-01-02	BRCA1 del(ex1-2)	del	NG_005905.2:g.59885_96193del	chr17:g.41,273,808_41,310,116del	NA	NA	NA	NA	BRCA1 ex 02	PsiBRCA1	62 bp	NAHR
F-1067	BRCA1	Ex-01-03	BRCA1 del(ex1-3)	del	NG_005905.2:g.(24943_26402)_(102259_111450)del	chr17:g.(41,258,551_41,267,742)_(41,343,599_41,345,058)del	NA	NA	NA	NA	NA	NA	NA	NA
F-1361	BRCA1	Ex-01-03	BRCA1 del(ex1-3)	del	NG_005905.2:g.(88971_92304)_(102259_111450)del	chr17:g.(41,258,551_41,267,742)_(41,277,697_41,281,030)del	NA	NA	NA	NA	NA	NA	NA	NA
Sz-2533	BRCA1	Ex-01-03	BRCA1 del(ex1-3)	del	NG_005905.2:g.84958_106171del	chr17:g.41,263,830_41,285,043del	NA	NA	NA	NA	AluY	AluY	4 bp	MMEJ/SSA
F-1052	BRCA1	Ex-01-20	BRCA1 del(ex1-20)	del	NG_005905.2:g.33502_166230del	chr17:g.41,203,771_41,336,499del	NA	NA	NA	NA	AluSx	AluSg	27 bp	MMEJ/SSA
Sz-1786	BRCA1	Ex-03-13	BRCA1 del(ex3-13)	del	LRG_292t1:c.(81-2037_81-1)_(4357+1_4358-1)del	chr17:g.(41,228,632_41,234,420 )_(41,267,797_41,269,833)del	NA	NA	NA	NA	NA	NA	NA	NA
EF-67	BRCA1	Ex-05	BRCA1 del(ex5)	del	LRG_292t1:c.135-30_212+136del	chr17:g.41,258,337_41,258,580del	NG_005905.2: g.111421_111664del	NA	NA	Preisler-Adams et al., 2006	Non-Alu	Non-Alu	9 bp	NHEJ
Sz-1295	BRCA1	Ex-05-07	BRCA1 del(ex5-7)	del	LRG_292t1:c.135-1004_441+1608del	chr17:g.41,254,531_41,259,554del	NG_005905.2: g.110447_115470del	NA	NA	Preisler-Adams et al., 2006	AluSz6	AluSc5	15 bp	MMEJ/SSA
F-1007	BRCA1	Ex-05-10	BRCA1 del(ex5-10)	del	LRG_292t1:c.135-4505_670+361delins35	chr17:g.41,247,502_41,263,055delins35	NA	LRG_292t1:r.135_670del	p.(Lys45AsnfsTer3)	Ticha et al., 2010	AluY/AluSx	AluJb/AluY	29 bp / 10 bp	FoSTeS
F-567	BRCA1	Ex-08	BRCA1 del(ex8)	del	LRG_292t1:c.441+1521_547+392del	chr17:g.41,251,400_41,254,618del	NA	LRG_292t1:r.442_547del	p.(Gln148AspfsTer50)	NA	AluSc5	AluSp	13 bp	MMEJ/SSA
F-609	BRCA1	Ex-08	BRCA1 del(ex8)	del	LRG_292t1:c.442-1102_547+252del	chr17:g.41,251,540_41,252,999del	NG_005905.2: g.116973_118432del	NA	NA	Hogervorst et al., 2003	AluSx	AluSp	26 bp	MMEJ/SSA
Sz-1800	BRCA1	Ex-08	BRCA1 del(ex8)	del	LRG_292t1:c.442-1102_547+252del	chr17:g.41,251,540_41,252,999del	NG_005905.2: g.116973_118432del	NA	NA	Hogervorst et al., 2003	AluSx	AluSp	26 bp	MMEJ/SSA
Sz-2486	BRCA1	Ex-08	BRCA1 del(ex8)	del	LRG_292t1:c.441+1521_547+392del	chr17:g.41,251,400_41,254,618del	NA	NA	NA	NA	AluSc5	AluSp	13 bp	MMEJ/SSA
Sz-2557	BRCA1	Ex-08	BRCA1 del(ex8)	del	LRG_292t1:c.442-1830_547+295del	chr17:g.41,251,497_41,253,727del	NA	NA	NA	NA	AluSz	AluSp	11 bp	MMEJ/SSA
F-648	BRCA1	Ex-11a	BRCA1 del(ex11a)	del	LRG_292t1:c.671-215_901del	chr17:g.41,246,647_41,247,092del	NA	NA	NA	NA	non-Alu	non-Alu	4 bp	NHEJ
F-596	BRCA1	Ex-11b-12	BRCA1 del(ex11b-12)	del	LRG_292t1:c.1644_4185+3618del	chr17:g.41,239,343_41,245,904del	L78833:g.34845_41405del6561	NA	NA	Vasickova et al., 2007	non-Alu	L1	3 bp	NHEJ
F-4	BRCA1	Ex-13	BRCA1 dup(ex13)	dup	LRG_292t1:c.4186-1787_4357+4122dup	chr17:g.41,230,299_41,236,379dup	L78833:g.44369_50449dup; ins6kbEx13	NA	NA	Puget et al., 1999	AluSx	AluSx1	23 bp	unknown
F-61	BRCA1	Ex-13	BRCA1 dup(ex13)	dup	LRG_292t1:c.4186-1787_4357+4122dup	chr17:g.41,230,299_41,236,379dup	L78833:g.44369_50449dup; ins6kbEx13	NA	NA	Puget et al., 1999	AluSx	AluSx1	23 bp	unknown
F-485	BRCA1	Ex-13	BRCA1 dup(ex13)	dup	LRG_292t1:c.4186-1787_4357+4122dup	chr17:g.41,230,299_41,236,379dup	L78833:g.44369_50449dup; ins6kbEx13	NA	NA	Puget et al., 1999	AluSx	AluSx1	23 bp	unknown
Sz-1299	BRCA1	Ex-13	BRCA1 dup(ex13)	dup	LRG_292t1:c.4186-1787_4357+4122dup	chr17:g.41,230,299_41,236,379dup	L78833:g.44369_50449dup; ins6kbEx13	NA	NA	Puget et al., 1999	AluSx	AluSx1	23 bp	unknown
Sz-1882	BRCA1	Ex-13	BRCA1 dup(ex13)	dup	LRG_292t1:c.4186-1787_4357+4122dup	chr17:g.41,230,299_41,236,379dup	L78833:g.44369_50449dup; ins6kbEx13	NA	NA	Puget et al., 1999	AluSx	AluSx1	23 bp	unknown
Sz-1521	BRCA1	Ex-13	BRCA1 dup(ex13)	dup	LRG_292t1:c.4186-1787_4357+4122dup	chr17:g.41,230,299_41,236,379dup	L78833:g.44369_50449dup; ins6kbEx13	NA	NA	Puget et al., 1999	AluSx	AluSx1	23 bp	unknown
Sz-1361	BRCA1	Ex-13	BRCA1 dup(ex13)	dup	LRG_292t1:c.4186-1787_4357+4122dup	chr17:g.41,230,299_41,236,379dup	L78833:g.44369_50449dup; ins6kbEx13	NA	NA	Puget et al., 1999	AluSx	AluSx1	23 bp	unknown
Sz-2119	BRCA1	Ex-13	BRCA1 dup(ex13)	dup	LRG_292t1:c.4186-1787_4357+4122dup	chr17:g.41,230,299_41,236,379dup	L78833:g.44369_50449dup; ins6kbEx13	NA	NA	Puget et al., 1999	AluSx	AluSx1	23 bp	unknown
F-1436	BRCA1	Ex-14	BRCA1 del(ex14)	del	LRG_292t1:c.4357+1661_c.4485-338del	chr17:g.41,226,876_41,232,760del	NA	NA	NA	NA	AluJo	AluSx1	10 bp	MMEJ/SSA
F-1199	BRCA1	Ex-17	BRCA1 del(ex17)	del	LRG_292t1:c.4986+726_5074+84del	chr17:g.41,219,541_41,222,219del	L78833:g.58530_61209del2680	NA	NA	Walsh et al., 2006	AluSp	AluSc	10 bp	MMEJ/SSA
F-1142	BRCA1	Ex-17	BRCA1 del(ex17)	del	LRG_292t1:c.4986+726_5074+84del	chr17:g.41,219,541_41,222,219del	L78833:g.58530_61209del2680	NA	NA	Walsh et al., 2006	AluSp	AluSc	10 bp	MMEJ/SSA
Sz-2234	BRCA1	Ex-17	BRCA1 del(ex17)	del	LRG_292t1:c.4986+726_5074+84del	chr17:g.41,219,541_41,222,219del	L78833:g.58530_61209del2680	NA	NA	Walsh et al., 2006	AluSp	AluSc	10 bp	MMEJ/SSA
Sz-2871	BRCA1	Ex-17	BRCA1 del(ex17)	del	LRG_292t1:c.4986+726_5074+84del	chr17:g.41,219,541_41,222,219del	L78833:g.58530_61209del2680	LRG_292t1:r.4987_5074del	p. (Val1665SerfsTer7)	Walsh et al., 2006	AluSp	AluSc	10 bp	MMEJ/SSA
F-693	BRCA1	Ex-17-19	BRCA1 del(ex17-19)	del	LRG_292t1:c.4987-365_5194-484del	chr17:g.41,209,636_41,220,077del	NA	NA	NA	Ratajska et al., 2008	AluY	AluY	43 bp	MMEJ/SSA
F-1353	BRCA1	Ex-20	BRCA1 del(ex20)	del	LRG_292t1:c.5213_5278-2753delinsA†	chr17:g.41,205,887_41,209,133delinsT	NG_005905.2: g.160869_164114del L78833:g.71618_74863del,	NA	NA	Belogianni et al., 2004	non-Alu	AluSp	no	NHEJ
F-1149	BRCA1	Ex-18-22	BRCA1 del(ex18-22)	del	LRG_292t1:c.5075-1135_5406+346del	chr17:g.41,200,792_41,217,103del	NA	NA	NA	Ticha 2010	AluY	AluSz	7 bp	MMEJ/SSA
Sz-2434	BRCA1	Ex-18-22	BRCA1 del(ex18-22)	del	LRG_292t1:c.5075-1135_5406+346del	chr17:g.41,200,792_41,217,103del	NA	LRG_292t1:r.5075_5406del	p.(Asp1692GlyfsTer26)	Ticha 2010	AluY	AluSz	7 bp	MMEJ/SSA
F-96	BRCA1	Ex-21-22	BRCA1 del(ex21-22)	del	LRG_292t1:c.5278-492_5407-128delins236	chr17:g.41,199,848_41,203,626delins236	L78833:g.77128_80906del3779ins236	LRG_292t1:r.5278_5406del	p.(Ile1760_Thr1802)	Vasickova et al., 2007	non-Alu/AluSx	AluSx/AluJb	26 bp	FoSTeS
F-441	BRCA1	Ex-21-22	BRCA1 del(ex21-22)	del	LRG_292t1:c.5278-492_5407-128delins236	chr17:g.41,199,848_41,203,626delins236	L78833:g.77128_80906del3779ins236	NA		Vasickova et al., 2007	non-Alu/AluSx	AluSx/AluJb	26 bp	FoSTeS
Sz-677	BRCA1	Ex-21-22	BRCA1 del(ex21-22)	del	LRG_292t1:c.5278-492_5407-128delins236	chr17:g.41,199,848_41,203,626delins236	L78833:g.77128_80906del3779ins236	LRG_292t1:r.5278_5406del	p.(Ile1760_Thr1802)	Vasickova et al., 2007	non-Alu/AluSx	AluSx/AluJb	26 bp	FoSTeS
F-794	BRCA1	Ex-21-22	BRCA1 del(ex21-22)	del	LRG_292t1:c.5278-492_5407-128delins236	chr17:g.41,199,848_41,203,626delins236	L78833:g.77128_80906del3779ins236	LRG_292t1:r.5278_5406del	p.(Ile1760_Thr1802)	Vasickova et al., 2007	non-Alu/AluSx	AluSx/AluJb	26 bp	FoSTeS
F-823	BRCA1	Ex-21-22	BRCA1 del(ex21-22)	del	LRG_292t1:c.5277+2114_5407-689del	chr17:g.41,200,409_41,206,955del	NA	LRG_292t1:r.5278_5406del	p.(Ile1760_Thr1802)	NA	AluSq2	AluSc	8 bp	MMEJ/SSA
Sz-1832	BRCA1	Ex-21-22	BRCA1 del(ex21-22)	del	LRG_292t1:c.5278-492_5407-128delins236	chr17:g.41,199,848_41,203,626delins236	L78833:g.77128_80906del3779ins236	NA	NA	Vasickova et al., 2007	non-Alu/AluSx	AluSx/AluJb	26 bp	FoSTeS
Pecs-78	BRCA1	Ex-21-22	BRCA1 del(ex21-22)	del	LRG_292t1:c.5278-492_5407-128delins236	chr17:g.41,199,848_41,203,626delins236	L78833:g.77128_80906del3779ins236	NA	NA	Vasickova et al., 2007	non-Alu/AluSx	AluSx/AluJb	26 bp	FoSTeS
F-1317	BRCA1	Ex-21-22	BRCA1 del(ex21-22)	del	LRG_292t1:c.5278-492_5407-128delins236	chr17:g.41,199,848_41,203,626delins236	L78833:g.77128_80906del3779ins236	NA	NA	Vasickova et al., 2007	non-Alu/AluSx	AluSx/AluJb	26 bp	FoSTeS
Sz-1130	BRCA1	Ex-21-22	BRCA1 del(ex21-22)	del	LRG_292t1:c.5278-492_5407-128delins236	chr17:g.41,199,848_41,203,626delins236	L78833:g.77128_80906del3779ins236	NA	NA	Vasickova et al., 2007	non-Alu/AluSx	AluSx/AluJb	26 bp	FoSTeS
Sz-2922	BRCA1	Ex-21-22	BRCA1 del(ex21-22)	del	LRG_292t1:c.5278-492_5407-128delins236	chr17:g.41,199,848_41,203,626delins236	L78833:g.77128_80906del3779ins236	NA	NA	Vasickova et al., 2007	non-Alu/AluSx	AluSx/AluJb	26 bp	FoSTeS
EF-142	BRCA1	Ex-24	BRCA1 del(ex24)	del	LRG_292t1:c.5506_*1383+36del	chr17:g.41,196,276_41,197,781del	NA	NA	NA	NA	non-Alu	non-Alu	4 bp	NHEJ
F-1476	BRCA1	Ex-24	BRCA1 del(ex24)	del	LRG_292t1:c.5468-364_*749del	chr17:g.41,197,065_41,198,183del	NA	NA	NA	NA	AluSx	AluSx1	45 bp	MMEJ/SSA
Sz-1391	BRCA2	Ex-11a	BRCA2 del(ex11a)	del	LRG_293t1:c.1910-92_3888del	chr13:g.32,910,310_32,912,380del	NA	NA	NA	NA	non-Alu	non-Alu	no	NHEJ
Sz-320	BRCA2	Ex-21	BRCA2 amp(ex21)	amp	LRG_293t1:c.(8633-70_8633-1)_(8754+78_8754+122)amp	chr13:g.(32,950,737_32,950,806)_(32,951,006_32,951,050)amp	NA	NA	NA	NA	NA	NA	NA	unknown
Supplementary Table II: Complete list of the detected Hungarian LGR families.
‡Alternative names of the described LGRs are given as in the referred articles.
†This variant was described by Belogianni et al., 2004, with the exception that we found an additional adenine residue inserted at the junction position.
Designation of the LGRs are according to the current HGVS nomenclature. A shorter running name is given for rearrangement types for easier reference in the text.
Novel LGRs, reported first in this article are highlighted with bold. Reference is given for formerly described LGRs.
RNA nomenclature and inferred protein effects are determined, where cDNA-level sequencing was performed.
Abbreviations: NAHR: Non-Allelic Homologues Recombination, NHEJ: Non-Homologues End-Joining, MMEJ/SSA: Microhomology-Mediated End-Joining/Single-Strand Annealing, FoSTeS: Fork Stalling and Template Switching.
References are the followings:
Fachal L, Blanco A, Santamariña M, Carracedo A, Vega A. Large genomic rearrangements of BRCA1 and BRCA2 among patients referred for genetic analysis in Galicia (NW Spain): delimitation and mechanism of three novel BRCA1 rearrangements. PLoS One. 2014;9(3):e93306.
Preisler-Adams S, Schönbuchner I, Fiebig B, Welling B, Dworniczak B, Weber BH. Gross rearrangements in BRCA1 but not BRCA2 play a notable role in predisposition to breast and ovarian cancer in high-risk families of German origin. Cancer Genet Cytogenet. 2006;168(1):44–49.
Hogervorst FB, Nederlof PM, Gille JJ, et al. Large genomic deletions and duplications in the BRCA1 gene identified by a novel quantitative method. Cancer Res. 2003;63(7):1449–1453.
Vasickova P, Machackova E, Lukesova M, et al. High occurrence of BRCA1 intragenic rearrangements in hereditary breast and ovarian cancer syndrome in the Czech Republic. BMC Med Genet. 2007;8:32.
Puget N, Sinilnikova OM, Stoppa-Lyonnet D, et al. An Alu-mediated 6-kb duplication in the BRCA1 gene: a new founder mutation? Am J Hum Genet. 1999;64(1):300–302.
Walsh T, Casadei S, Coats KH, et al. Spectrum of mutations in BRCA1, BRCA2, CHEK2, and TP53 in families at high risk of breast cancer. JAMA. 2006;295(12):1379–1388.
Ratajska M, Brozek I, Senkus-Konefka E, et al. BRCA1 and BRCA2 point mutations and large rearrangements in breast and ovarian cancer families in Northern Poland. Oncol Rep. 2008;19(1):263–268.
Belogianni I, Apessos A, Mihalatos M, et al. Characterization of a novel large deletion and single point mutations in the BRCA1 gene in a Greek cohort of families with suspected hereditary breast cancer. BMC Cancer. 2004;4:61.
Ticha I, Kleibl Z, Stribrna J, et al. Screening for genomic rearrangements in BRCA1 and BRCA2 genes in Czech high-risk breast/ovarian cancer patients: high proportion of population specific alterations in BRCA1 gene. Breast Cancer Res Treat. 2010;124(2):337–347.
