# Supplementary material for: Complex Characterization of Germline Large Genomic Rearrangements of the BRCA1 and BRCA2 Genes in High-Risk Breast Cancer Patients—Novel Variants from a Large National Center
Source: Int J Mol Sci. 2020 Jun 30;21(13):4650. doi: 10.3390/ijms21134650 (PMC7370166; doi:10.3390/ijms21134650)
Supplement: Supplementary file 1 [file ijms-21-04650-s001.zip › Supplementary/Table S3.xlsx]

## Sheet: Phenotype features
Family	Cancer	Tumor number	Cancers	1stCancer	ER	PR	HR	HER2	TNBC	Ki67	Histology	2ndCancer	FamilyBr<50	FamilyOv	FamilySyndr	FamilyOther
EF-67	Ov	sol	sol	67	NA	NA	NA	NA	NA	NA	ser			1		stomach uterus hepato skin lympho
EF-142	Br	sol	sol	57	p	p	p	n	no	15	duc		1		Pros	lung hepato uterus
F-4	Ov	sol	sol	48	NA	NA	NA	NA	NA	NA	NA		5	4
F-61	Ov	sol	sol	47	NA	NA	NA	NA	NA	NA	NA					lung
F-96	Br	mult	BrBr	44	NA	NA	NA	NA	NA	NA	duc	49	1		Pros
F-441	Br	sol	sol	39	NA	NA	NA	NA	NA	NA	duc		1
F-485	Br	sol	sol	44	n	n	n	n	TN	70	duc		2	3
F-567	Br	sol	sol	43	NA	NA	NA	NA	NA	NA	duc		1
F-596	Br	sol	sol	39	NA	NA	NA	NA	NA	NA	duc		1			cervix
F-609	Br	sol	sol	67	NA	NA	NA	NA	NA	NA	duc		1	1
F-648	Br	sol	sol	63	n	n	n	n	TN	NA	duc					lung leukemia hepato brain
F-693	Br	sol	sol	41	NA	NA	NA	NA	NA	NA	duc		1			lung
F-794	Br	mult	BrBr	31	n	p	p	n	no	NA	duc	44	2
F-823	Br	sol	sol	32	n	n	n	n	TN	NA	duc			2
F-1007	Ov	sol	sol	59	NA	NA	NA	NA	NA	NA	NA			1
F-1052	Br	sol	sol	36	n	n	n	n	TN	50	duc			1		lung brain
F-1055	Br	sol	sol	43	n	n	n	n	TN	57	duc		1
F-1067	Br	sol	sol	72	p	p	p	n	no	NA	duc				Pros MBC	skin lympho
F-1149	Br	sol	sol	54	n	n	n	n	TN	65	duc					stomach CRC
F-1199	Br	mult	BrBr	34	p	p	p	n	no	NA	duc	38	1
F-1276	Br	sol	sol	48	n	n	n	n	TN	30	duc					stomach
F-1317	Br	sol	sol	43	p	n	p	n	no	70	duc		3			lung
F-1353	Br	sol	sol	71	n	n	n	n	TN	15	duc		1
F-1361	Ov	sol	sol	49	NA	NA	NA	NA	NA	NA	ser		1
F-1436	Br	sol	sol	35	n	n	n	n	TN	NA	duc		1			lung
F-1476	Br	sol	sol	29	n	n	n	n	TN	40	duc		2
Pecs-78	Br	mult	BrBr	34	n	n	n	n	TN	80	duc	38				brain
Sz-677	Br	sol	sol	34	n	n	n	n	TN	80	duc
Sz-1130	Br	sol	sol	35	n	n	n	n	TN	NA	duc					stomach brain
Sz-1299	Br	mult	BrBr	32	n	n	n	n	TN	NA	duc	35
Sz-1361	Br	mult	BrBr	43	n	n	n	n	TN	50	duc	45		1	Pros	skin
Sz-1521	Br	sol	sol	27	p	p	p	n	no	NA	duc
Sz-1601	Br	sol	sol	39	p	p	p	n	no	NA	duc		1			CRC
Sz-1786	Br	mult	BrBr	48	p	n	p	n	no	NA	duc	54
Sz-1800	Br	sol	sol	40	n	n	n	n	TN	65	duc					stomach
Sz-1832	Br	sol	sol	43	n	n	n	n	TN	50	duc
Sz-1882	Br	mult	BrBr	51	n	n	n	n	TN	80	duc	57				oral stomach lung
Sz-2119	Br	sol	sol	34	n	n	n	n	TN	90	duc					skin lung
Sz-2434	Br	sol	sol	24	p	p	p	n	no	100	duc
Sz-2486	Br	mult	BrBr	52	n	n	n	n	TN	NA	duc	60				uterus lung
Sz-2533	Br	mult	BrOv	37	n	n	n	p	no	30	duc	37				cervix
Sz-2557	Br	sol	sol	33	n	n	n	n	TN	60	duc					stomach
Sz-2871	Br	sol	sol	34	n	n	n	n	TN	30	duc		1	1
Sz-2922	Ov	sol	sol	45	NA	NA	NA	NA	NA	NA	ser					CRC
Supplementary Table III: Phenotype features of the LGRs
Legend of the columns:
A: Family identifier
B: Cancer type of the proband (Br:breast Ov:ovarian)
C: Number of cancers in proband (sol:solitaire or mult:multiplex)
D: Other cancer in case of multiplex cases (BrBr: bilateral breast BrOv: breast and ovarian)
E: Age of onset of the first tumor (breast or ovarian)
F: Estrogen repector status
G: Progesterone receptor status
H: Hormone receptor status (pos: either PR or ER positive)
I: HER2 status
J: Triple negative breast cancer
K: Ki67%
L: Histology of cancers (duc: ductal breast cancer ser: serous ovarian cancer)
M: Age of onset of the second tumor (if any)
N: Number of breast cancers with age of onset ≤50 in the family
O: Number of ovarian cancers in the family
P: Other syndromatic tumors in the family (Pros: prostata MBC: male breast cancer)
Q: Other, non-syndromatic tumors in the family

## Sheet: Stats for all LGRs
			LGR	non-LGR	Test method	Significance	Test result at p=0.05
		Number of probands*	44	281
		ovarian/breast cancer ratio
		for first tumor of the proband	6/38 (16%)	37/244(15%)	Fisher's exact	p=1.000	no significance
		for all tumors of the proband	7/37 (15%)	47/234 (16%)	Fisher's exact	p=1.000	no significance
		development of second primary tumor (yes/no)	10/34 (23%)	52/229 (19%)	Fisher's exact	p=0.5365	no significance
		1st cancer age of onset
		breast average (year)	42.2368	39.3	unpaired t-test	p=0.0651	no significance
		ovarian average (year)	52.5	47.8	unpaired t-test	p=0.2114	no significance
		Tumor hormone status**
		Estrogen receptor positive breast	8/32 (25%)	43/236 (18%)	Fisher's exact	p=0.3448	no significance
		Progesterone receptor positive breast	7/32 (22%)	35/235 (15%)	Fisher's exact	p=0.3055	no significance
		HER2 positive breast	1/32 (3%)	17/233 (7%)	Fisher's exact	p=0.7062	no significance
		TNBC	22/32 (69%)	178/232 (76%)	Fisher's exact	p=0.3858	no significance
		Breast Ki67 average (percentage)	56.35	59.27	unpaired t-test	p=0.6100	no significance
		Strong family history***(yes/no)	25/44 (57%)	136/281 (48%)	Fisher's exact	p=0.3329	no significance
		Supplementary Table III: Statistical comparison of the phenotype features of LGR and non-LGR BRCA1 mutation carrier patients.
		LGR=Large genomic rearrangement
		TNBC=Triple negative breast cancer
		* Pathogenic/likely pathogenic BRCA1 mutation carriers diagnosed with breast/ovarian cancer
		**Calculations are done for the number of samples informative for the individual parameter
		***Defined as: Breast cancer age of onset <50 OR ovarian cancer at any age OR male breast cancer at any age in the family
